# Supplementary material for: Evaluation of qPCR to Detect Shifts in Population Composition of the Rhizobial Symbiont Mesorhizobium japonicum during Serial in Planta Transfers
Source: Biology (Basel). 2023 Feb 9;12(2):277. doi: 10.3390/biology12020277 (PMC9953586; doi:10.3390/biology12020277)
Supplement: Supplementary file 1 [file biology-12-00277-s001.zip]

Archive with 3 entries (3 files):
- biology-2128511 -Table S1 revised.xlsx
- biology-2128511- Supplementary Figures.pdf
- Code S1.txt
